# Supplementary material for: Volume Matters: Dilution of Soil Inoculum Reduces Positive Plant–Soil Feedback in Pinus radiata Seedlings
Source: Plants (Basel). 2026 Mar 6;15(5):809. doi: 10.3390/plants15050809 (PMC12987353; doi:10.3390/plants15050809)
Supplement: Supplementary file 1 [file plants-15-00809-s001.zip]

Archive with 1 entries (1 files):
- plants-4178075-supplementary.pdf
